# Supplementary material for: Metagenomic Insight of a Full Scale Eco-Friendly Treatment System of Textile Dye Wastewater Using Bioaugmentation of the Composite Culture CES-1
Source: Microorganisms. 2021 Jul 14;9(7):1503. doi: 10.3390/microorganisms9071503 (PMC8306160; doi:10.3390/microorganisms9071503)
Supplement: Supplementary file 1 [file microorganisms-09-01503-s001.zip]

Archive with 1 entries (1 files):
- microorganisms-1272634-supplementary.pdf
